# Supplementary material for: Broadband electronic resonance coherent anti-Stokes/Stokes Raman scattering microscopy
Source: Sci Adv. 2026 Jul 31;12(31):eaec4772. doi: 10.1126/sciadv.aec4772 (PMC13426426; doi:10.1126/sciadv.aec4772)
Supplement: Supplementary file 2 — Movie S1 [file sciadv.aec4772_movie_s1.zip]

Archive with 1 entries (1 files):
- aec4772_movie_s1.mp4
